# Supplementary material for: Specific Biomarkers in Spinocerebellar Ataxia Type 3: A Systematic Review of Their Potential Uses in Disease Staging and Treatment Assessment
Source: Int J Mol Sci. 2024 Jul 24;25(15):8074. doi: 10.3390/ijms25158074 (PMC11311810; doi:10.3390/ijms25158074)
Supplement: Supplementary file 1 [file ijms-25-08074-s001.zip]

Archive with 1 entries (1 files):
- ijms-3062618-supplementary.pdf
